# Supplementary material for: 5-Arylidenerhodanines as P-gp Modulators: An Interesting Effect of the Carboxyl Group on ABCB1 Function in Multidrug-Resistant Cancer Cells
Source: Int J Mol Sci. 2022 Sep 16;23(18):10812. doi: 10.3390/ijms231810812 (PMC9503420; doi:10.3390/ijms231810812)
Supplement: Supplementary file 1 [file ijms-23-10812-s001.zip]

Archive with 1 entries (1 files):
- ijms-1867989-supplementary.pdf
